# Supplementary material for: Generation of three-dimensional meat-like tissue from stable pig epiblast stem cells
Source: Nat Commun. 2023 Dec 9;14:8163. doi: 10.1038/s41467-023-44001-8 (PMC10710416; doi:10.1038/s41467-023-44001-8)
Supplement: Supplementary file 4 — Source data [file 41467_2023_44001_MOESM4_ESM.xlsx]

## Sheet: Fig. 2
	d				e			i				j				k
	PAX7	pgEpiSCs	MPCs-Dif		pgEpiSCs	MPCs-Dif		WT	N2	HS		OCT4	WT	Myo-Dif		MYOG	pgEpiSCs	MPCs-Dif
		0.799221	3365.64		25.45	95.8		0	31.7365	34.1463			0.54825	0.253794			1.10089	986.472
		1.42076	3607.21		22.74	95.51		0	41.629	38.6667			0.656747	0.202066			0.930627	925.65
		0.880666	3582.29		18.37	97.11		0	35.2941	37.3333			0.645368	0.191944			0.976069	1042.36
		****P ＜ 0.0001			****P ＜ 0.0001			P = 0.0002					***P = 0.0005				P = 0.000008
	MYOD	pgEpiSCs	MPCs-Dif					****P ＜ 0.0001				MYH3	WT	Myo-Dif		MYMK	pgEpiSCs	MPCs-Dif
		1.14076	23.4254										0.180741	0.500572			1.15784	2103.45
		1.16473	18.507										0.204485	0.466228			1.20648	2039.81
		0.752623	19.5622										0.199071	0.485165			0.71586	1890.36
		P = 0.0002											****P ＜ 0.0001				P = 0.000006
																MYH2	pgEpiSCs	MPCs-Dif
																	0.921331	131.905
																	0.991646	151.731
																	1.09453	134.439
																	P = 0.000024
														MYH3 200KDa		MYH3	pgEpiSCs	MPCs-Dif
																	0.749429	12818.8
																	0.987468	14382.8
																	1.35128	15316.2
																	P = 0.000041
														OCT4 45 Kda
														GAPDH 37KDa
											Right: pgEpiSCs
											Left:pgEpiSCs-MCs

## Sheet: Fig. 3
	f				g
	MEF2A	WT	Myo-Dif		COL3A1	WT	Myo-Dif
		1.06104	22.5578			1.25704	7141.28
		0.901894	19.2063			1.00814	7248.39
		1.04499	19.7486			0.789095	7454.17
		****P ＜ 0.0001				****P ＜ 0.0001
	MEF2C	WT	Myo-Dif		CLO5A2	WT	Myo-Dif
		1.0723	2356.47			1.09107	338.03
		1.09002	2258.15			0.961464	356.542
		0.855552	2273.5			0.953268	371.619
		****P ＜ 0.0001				****P ＜ 0.0001
	MYL3	WT	Myo-Dif		COL6A3	WT	Myo-Dif
		0.819692	12.8437			1.31614	100.679
		1.15386	12.4325			0.641782	134.723
		1.05729	13.8182			1.18389	133.473
		****P ＜ 0.0001				P = 0.0004
	MYL4	WT	Myo-Dif		COL11A1	WT	Myo-Dif
		1.11571	3341.26			1.18438	28.9067
		1.07117	3491.23			0.898871	26.4811
		0.836735	3389.62			0.939313	28.5437
		****P ＜ 0.0001				****P ＜ 0.0001
	ACTN2	WT	Myo-Dif		FBN1	WT	Myo-Dif
		0.941648	20.7111			0.989992	37.993
		1.05874	19.8819			1.09025	38.7093
		1.00304	20.5751			0.926493	33.4989
		****P ＜ 0.0001				****P ＜ 0.0001
	MYH8	WT	Myo-Dif		LMA4	WT	Myo-Dif
		1.06394	1838.03			1.17013	28.7958
		0.985419	1980.45			0.809104	26.4016
		0.95381	1854.52			1.05624	31.0344
		****P ＜ 0.0001				****P ＜ 0.0001
	MYH11	WT	Myo-Dif		FLN	WT	Myo-Dif
		0.987386	396.526			1.06138	27.7831
		1.03996	349.953			1.05915	33.0087
		0.973858	393.295			0.889555	35.6571
		****P ＜ 0.0001				P = 0.0002

## Sheet: Fig. 4
	h				i				g
	PDHA1	WT	Myo-Dif		ATP	WT	Myo-Dif			pgEpiSCs	pgEpiSCs-MCs			pgEpiSCs	pgEpiSCs-MCs
		1.11081	0.0824157			2.33974	5.42105		Succinic acid	0.00947506	0.0027261		Succinic acid	0.000224351	0.000358242
		0.85725	0.0882331			2.53057	5.75434			0.00886367	0.00236704			4.52e-05	0.000306461
		1.05015	0.056511			2.42288	5.6182			0.00781845	0.00241525			0.000162205	0.000273273
		P = 0.0003				****P ＜ 0.0001				0.0080855	0.0027251			3.69e-05	0.0003365
	PDK4	WT	Myo-Dif							0.00666192	0.00284771			0.000158392	0.000356672
		1.09836	45.7457							0.0145802	0.00218435			5.51e-06	0.000303574
		0.992891	42.5462
		0.916963	45.818						median	0.00847	0.00257		median	0.000102	0.000321
		****P ＜ 0.0001							low	0.00789	0.00238		low	3.9e-05	0.000304
	PDP1	WT	Myo-Dif						upp	0.00932	0.00273		upp	0.000161	0.000352
		1.15219	13.6207						min	0.00666	0.00218		min	5.51e-06	0.000273
		0.844054	16.4191						max	0.0146	0.00285		max	0.000224	0.000358
		1.02827	21.1414
		P = 0.0019
	HK1	WT	Myo-Dif
		1.17489	32.8773
		0.816141	35.2502
		1.04289	26.2504
		P = 0.0003
	HK2	WT	Myo-Dif
		1.15571	28.002
		0.868052	30.5308
		0.996797	35.6655
		P = 0.0002
	PGM1	WT	Myo-Dif
		1.18751	49.0093
		0.873178	49.7722
		0.964408	56.9242
		****P ＜ 0.0001
	GPI	WT	Myo-Dif
		1.58955	44.8773
		0.714742	47.0537
		0.88019	51.6278
		****P ＜ 0.0001
	SLC2A11	WT	Myo-Dif
		1.12975	29.3503
		0.796917	29.2822
		1.11072	35.0485
		****P ＜ 0.0001
	SLC2A12	WT	Myo-Dif
		1.05051	105.408
		0.866572	89.45
		1.09849	91.6278
		****P ＜ 0.0001
	SLC2A13	WT	Myo-Dif
		1.22998	85.9775
		0.872481	94.0186
		0.931851	97.788
		****P ＜ 0.0001
	PGK1	WT	Myo-Dif
		1.12853	24.6707
		0.908291	25.3478
		0.975577	30.6971
		P = 0.0002
	PGAM1	WT	Myo-Dif
		1.18736	84.043
		0.880998	81.0526
		0.955962	87.9323
		****P ＜ 0.0001
	PKM	WT	Myo-Dif
		1.12169	37.1019
		0.861545	34.9206
		1.03478	39.4469
		****P ＜ 0.0001
	LDHA	WT	Myo-Dif
		0.975778	272.566
		0.763932	269.197
		1.34151	253.154
		****P ＜ 0.0001

## Sheet: Fig. 5
	e				g
	OCT4	WT	3D Differentiation		Gumminess	Blank	pg-CM	Pork
		1.00987	0.00238796			284.07	404.69	1730.95
		0.969918	0.00264113			374.622	557.928	1798.9
		1.02094	0.00289522			317.907	621.757	1832.37
		****P ＜ 0.0001				P = 0.0437
	NANOG	WT	3D Differentiation		Chewiness	Blank	pg-CM	Pork
		0.869805	0.00212675			262.698	403.27	740.079
		0.96744	0.00189818			362.45	536.023	663.449
		1.18838	0.00257878			308.92	612.36	714.103
		P = 0.000436				P = 0.0381
	MYOG	WT	3D Differentiation		Resilience	Blank	pg-CM	Pork
		1.13723	172.414			0.123	0.152	0.32163
		0.71426	112.984			0.088	0.086	0.406037
		1.2311	210.656			0.097	0.086	0.35712
		P = 0.004443				P = 0.8375
	MYMK	WT	3D Differentiation		Hardness	Blank	pg-CM	Pork
		0.837071	2024.69			305.941	416.522	1116.29
		1.01538	2200.05			406.223	629.662	1210.25
		1.17655	1651.03			354.727	643.105	1898.56
		P = 0.000268				P = 0.0582
	MYH2	WT	3D Differentiation		Springiness	Blank	pg-CM	Pork
		0.961759	2653.4			0.924765	0.996491	0.799336
		0.989421	2910.55			0.967509	0.960739	0.846591
		1.05088	3429.62			0.971731	0.984887	0.781132
		P = 0.000194				P = 0.2285
	MYH3	WT	3D Differentiation		Cohesiveness	Blank	pg-CM	Pork
		0.907195	414.886			0.928512	0.964404	0.658336
		1.05248	493.915			0.922209	0.952546	0.736724
		1.04734	613.144			0.896203	0.922614	0.601642
		P = 0.000925				P = 0.1238
	COL3A1	WT	3D Differentiation
		1.02703	4496.61
		0.804833	4302.73
		1.20979	5251.22
		P = 0.000085
	COL5A2	WT	3D Differentiation
		0.805081	2475.51
		1.05392	3012.28
		1.17856	3520.24
		P = 0.000573

## Sheet: Fig. S1
	h
	Low	OCT4	pgEpiSCs	EB-Dif		SOX2	pgEpiSCs	EB-Dif		NANOG	pgEpiSCs	EB-Dif		PAX6	pgEpiSCs	EB-Dif		PDGFRα	pgEpiSCs	EB-Dif		EOMES	pgEpiSCs	EB-Dif
			0.839268	0.00121663			0.910425	0.025055			0.962948	0.023473			0.783643	70.3282			1.28076	321.211			0.917578	213.843
			1.07544	0.00288821			0.967129	0.022111			0.992509	0.014879			1.10554	53.4695			1.07303	398.271			0.965177	236.37
			1.10793	0.00141941			1.13572	0.028747			1.04632	0.017046			1.15427	80.5881			0.727647	353.787			1.12915	218.664
			P = 0.000288				P = 0.000133				P = 0.000002				P = 0.001056				P = 0.000090				P = 0.000005
	High	OCT4	pgEpiSCs	EB-Dif		SOX2	pgEpiSCs	EB-Dif		NANOG	pgEpiSCs	EB-Dif		PAX6	pgEpiSCs	EB-Dif		PDGFRα	pgEpiSCs	EB-Dif		EOMES	pgEpiSCs	EB-Dif
			0.77106	0.000537			0.995252	0.002939			1.01556	0.005565			0.82643	18.2837			1.07084	110.116			1.02559	194.544
			1.06353	0.000448			0.953203	0.00309			0.898767	0.005791			1.1168	24.8262			0.847237	106.288			1.00774	154.058
			1.21945	0.000498			1.0541	0.003201			1.09559	0.008781			1.08347	25.2955			1.10222	117.458			0.96756	163.072
			P = 0.001499				P = 0.000004				P = 0.000064				P = 0.000652				P = 0.000005				P = 0.000159
		i
		Head DNA	pgEpiSCs-Low	H2O2-Treated		Tail DNA	pgEpiSCs-Low	H2O2-Treated		OTM	pgEpiSCs-Low	H2O2-Treated		TL	pgEpiSCs-Low	H2O2-Treated		TM	pgEpiSCs-Low	H2O2-Treated
			99.1325	69.1898			0.86745	30.8102			0.40434	22.5976			8	106			0.069396	32.6588
			99.996	67.7015			0.004026	32.2985			0.002507	21.5845			4	94			0.000161	30.3605
			97.9457	74.4557			2.05429	25.5443			0.890779	11.665			8	56			0.164343	14.3048
			98.9467	72.0273			1.05325	27.9727			0.443444	17.4779			3	90			0.031598	25.1755
			99.9962	60.8858			0.00381	39.1142			0.002397	35.768			3	155			0.000114	60.627
			97.9388	71.4829			2.0612	28.5171			0.89777	17.8734			9	60			0.185508	18.1103
			99.9699	70.8546			0.030065	29.1454			0.017884	15.7482			3	54			0.000902	17.3385
			98.9465	74.9323			1.05348	25.0677			0.443517	16.4987			3	60			0.031605	15.0406
			97.7374	65.4544			2.26262	34.5456			1.20759	20.4958			6	78			0.226262	26.9455
			97.5332	73.5726			2.46684	26.4274			0.838481	19.2544			7	79			0.172679	20.8776
			97.3106	72.4693			2.68937	27.5307			0.904572	17.5985			6	77			0.242044	21.1987
			98.0746	70.7186			1.9254	29.2814			0.435779	17.2518			3	78			0.115524	22.8395
			96.5923	79.1609			3.40772	20.8391			1.19484	15.2362			3	68			0.374849	14.1706
			99.3382	47.5338			0.66179	52.4662			0.244338	38.0864			5	117			0.03309	61.3854
			99.9993	81.5984			0.000706	18.4016			0.000452	10.5045			3	51			2.12e-05	9.38481
			99.9753	75.5863			0.024661	24.4137			0.010672	15.7499			3	71			0.00074	17.3337
			99.9989	71.1317			0.001135	28.8683			0.000734	28.238			3	74			3.4e-05	21.3625
			98.5919	70.4198			1.408	29.58			0.479	15.06			7	84			0.099	24.85
			99.9258	64.5048			0.0741963	35.4952			0.0304669	21.9212			3	66			0.00222589	23.4268
			98.7705	57.2489			1.22953	42.7511			0.491096	30.2335			6	105			0.073772	44.8887
			98.35	72.5			1.65038	27.5014			0.52981	15.1035			6	62			0.099023	17.0508
			99.9994	58.4773			0.000611	41.5227			0.00042	19.6832			3	76			1.83e-05	31.5573
			98.7831	57.7559			1.2169	42.2441			0.339322	27.1664			4	84			0.048676	35.485
			98.8358	50.2925			1.16419	49.7075			0.446376	30.8751			5	96			0.058209	47.7192
			99.5828	76.1074			0.41715	23.8926			0.17742	16.3414			3	86			0.012515	20.5476
			99.9968	72.6964			0.00316	27.3036			0.001498	9.67254			3	38			9.48e-05	10.3754
			99.3623	75.9986			0.637675	24.0014			0.261562	12.7982			3	49			0.01913	11.7607
			99.3383	66.0384			0.661749	33.9616			0.379043	20.6406			8	78			0.05294	26.4901
			99.4207	62.8882			0.579296	37.1118			0.24692	17.2135			4	64			0.023172	23.7516
			99.9991	57.5885			0.000899	42.4115			0.00043	27.4664			3	111			2.7e-05	47.0767
			99.9084	59.6242			0.091598	40.3758			0.042926	17.8492			4	67			0.003664	27.0518
			99.9425	68.0428			0.057476	31.9572			0.023408	13.3381			3	58			0.001724	18.5352
			99.6333	78.5915			0.036672	21.4085			0.016211	21.3338			4	117			0.014669	25.048
			99.7505	48.3381			0.249514	51.6619			0.094744	40.044			3	122			0.007485	63.0275
			99.0581	34.0156			0.94187	65.9844			0.492467	33.6101			9	103			0.084768	67.9639
			98.3272	76.0873			1.67278	23.9127			0.936898	12.856			6	64			0.167278	15.3041
			99.6229	70.9426			0.377087	29.0574			0.164305	17.24			4	86			0.015084	24.9893
			99.9744	57.1675			0.025619	42.8325			0.010522	20.6875			3	85			0.000769	36.4076
			99.6229	76.2433			0.377087	23.7567			0.164305	8.86269			4	45			0.015084	10.6905
			99.9337	38.8438			0.066276	61.1562			0.03147	39.0791			5	126			0.003314	77.0569
			98.6918	52.6516			1.30823	47.3484			0.339731	23.3232			3	72			0.039247	34.0908
			98.1702	64.2425			1.82981	35.7575			0.974631	23.1789			5	98			0.182981	35.0423
			98.6304	33.693			1.36961	66.307			0.661236	47.2358			8	127			0.109569	84.2098
			98.743	57.0717			1.257	42.9283			0.363103	20.6276			4	72			0.05028	30.9084
			99.3658	70.6977			0.63424	29.3023			0.247706	10.8358			5	48			0.031712	14.0651
			99.4078	56.9505			0.592171	43.0495			0.254003	26.8119			5	95			0.029609	40.897
			99.5491	72.2576			0.450885	27.7424			0.268905	13.2796			6	70			0.027053	19.4197
			99.4968	77.6648			0.503187	22.3352			0.211129	14.3884			4	72			0.020128	16.0813
			99.9999	62.5852			7.17e-05	37.4148			4.23e-05	18.019			3	71			2.15e-06	26.5645
			99.4393	62.3521			0.560736	37.6479			0.415976	25.1047			8	57			0.056074	21.4593
			****P ＜ 0.0001				****P ＜ 0.0001				****P ＜ 0.0001				****P ＜ 0.0001				****P ＜ 0.0001
		Head DNA	pgEpiSCs-High	H2O2-Treated		Tail DNA	pgEpiSCs-High	H2O2-Treated		OTM	pgEpiSCs-High	H2O2-Treated		TL	pgEpiSCs-High	H2O2-Treated		TM	pgEpiSCs-High	H2O2-Treated
			98.4524	79.6987			1.54757	20.3013			0.380748	15.249			3	95			0.046427	19.2862
			99.6302	76.0876			0.369791	23.9124			0.075578	29.9854			3	186			0.011094	44.477
			99.6634	54.0158			0.336609	45.9842			0.07904	46.6412			3	155			0.010098	71.2754
			96.2733	76.9126			3.72669	23.0874			0.552947	13.0425			3	72			0.111801	16.623
			95.9341	65.016			4.06586	34.984			0.609594	36.5004			4	115			0.162635	40.2316
			99.7771	52.6668			0.222896	47.3332			0.051085	36.0185			3	138			0.006687	65.3199
			99.9886	74.0635			0.011373	25.9365			0.002365	14.6825			3	89			0.000341	23.0835
			96.7319	50.3462			3.26805	49.6538			0.329882	40.8835			3	145			0.098042	71.9981
			98.6058	78.3024			1.39423	21.6976			0.225407	18.7991			3	106			0.041827	22.9994
			97.7462	67.5896			2.25384	32.4104			0.372489	13.7567			3	67			0.067615	21.715
			99.7256	50.5504			0.274402	49.4496			0.086331	39.2767			3	144			0.008232	71.2074
			99.7955	50.2757			0.204534	49.7243			0.043652	42.5449			3	149			0.006136	74.0892
			98.6409	64.3374			1.3591	35.6626			0.34081	35.3985			4	116			0.0543638	41.3686
			99.0531	56.7275			0.94692	43.2725			0.191001	38.6304			3	140			0.028408	60.5815
			96.4663	67.1388			3.53374	32.8612			0.528401	19.5185			3	73			0.106012	23.9887
			99.6964	80.1637			0.303611	19.8363			0.074279	14.9309			3	94			0.009108	18.6461
			95.3907	69.7402			4.60931	30.2598			0.72158	30.8675			4	144			0.184372	43.5741
			98.13	65.14			1.874	34.86			0.551	34.25			4	142			0.075	49.5
			96.8715	69.3832			3.12847	30.6168			0.274586	15.2276			3	80			0.0938542	24.4934
			96.08	61.6146			3.92004	38.3854			0.642058	29.7958			5	122			0.196002	46.8301
			97.6763	75.0096			2.32366	24.9904			0.413764	28.2551			3	149			0.06971	37.2358
			99.2976	67.3241			0.702375	32.6759			0.269716	29.8611			4	123			0.028095	40.1914
			98.1515	66.4686			1.84848	33.5314			0.46783	15.4551			3	66			0.055455	22.1307
			95.4632	72.4999			4.53682	27.5001			1.43184	22.9508			12	138			0.544418	37.9501
			96.4218	33.9912			3.57821	66.0088			1.05024	55.6173			9	166			0.322039	109.575
			99.7423	73.5657			0.257684	26.4343			0.087331	16.862			4	98			0.010307	25.9056
			99.8609	61.1206			0.139091	38.8794			0.048668	31.9369			3	136			0.004173	52.876
			97.3309	56.0235			2.66912	43.9765			1.00894	28.7699			8	135			0.213529	59.3682
			96.9316	76.337			3.06843	23.663			1.16481	29.604			11	183			0.337527	43.3034
			99.4265	56.5573			0.573522	43.4427			0.224819	44.65			4	143			0.022941	62.123
			99.0826	66.5966			0.917417	33.4034			0.307323	29.9306			4	129			0.036697	43.0904
			97.3308	68.5955			2.6692	31.4045			1.00897	26.6412			8	120			0.213536	37.6854
			99.4597	60.817			0.540304	39.183			0.165511	30.9918			4	142			0.021612	55.6398
			97.3308	71.1954			2.6692	28.8046			1.00897	21.2266			8	103			0.213536	29.6687
			99.9831	73.041			0.016935	26.959			0.007922	17.8675			3	85			0.000508	22.9151
			99.9299	68.3347			0.070051	31.6653			0.02686	15.9583			3	80			0.002102	25.3322
			99.9995	61.8105			0.000517	38.1895			0.000185	34.6176			3	170			1.55e-05	64.9222
			96.9254	53.4418			3.07459	46.5582			1.40084	21.2596			11	102			0.338205	47.4894
			98.9844	78.2173			1.01564	21.7827			0.371852	14.7611			6	72			0.060938	15.6835
			98.2808	35.1337			1.71916	64.8663			0.61526	75.0587			6	239			0.103149	155.03
			99.0941	51.9235			0.905876	48.0765			0.343833	28.9995			6	147			0.054353	70.6724
			96.5204	58.149			3.47956	41.851			1.12082	28.7885			10	128			0.347956	53.5693
			99.9065	56.2722			0.093485	43.7278			0.031384	35.1794			3	134			0.002805	58.5953
			96.7	66.8173			3.30001	33.1827			1.09736	25.6104			10	122			0.330001	40.4829
			99.9984	65.7169			0.001643	34.2831			0.000624	30.7922			3	161			4.93e-05	55.1959
			99.5354	62.5101			0.464585	37.4899			0.139978	25.4102			3	122			0.013938	45.7376
			99.4761	68.4657			0.523906	31.5343			0.169128	15.4167			3	82			0.015717	25.8581
			99.2332	42.1169			0.766783	57.8831			0.280693	28.8922			4	102			0.030671	59.0408
			99.8642	75.4934			0.135816	24.5066			0.054925	15.6618			6	62			0.004074	15.1941
			99.9999	54.259			0.000124	45.741			5.31e-05	44.4282			3	186			3.73e-06	85.0783
			****P ＜ 0.0001				****P ＜ 0.0001				****P ＜ 0.0001				****P ＜ 0.0001				****P ＜ 0.0001

## Sheet: Fig. S2
	d																f
	PAX7	P0	P1	P2	P3	P4	P5	P6	P7	P8	P9	P10	P11	P12	P13		MYOG	P0	P0-Dif	P13	P13-Dif
		2747	1609.11	942.572	637.489	242.61	218.74	82.5088	55.3213	10.402	9.78236	8.57107	5.05753	1.52656	1.05683			1.04559	32.4234	0.988904	1.53243
		2092.11	1273.37	775.041	505.984	249.562	187.446	91.4975	71.209	9.6965	14.2943	4.90171	5.77914	1.50058	1.0139			1.0359	34.281	0.845573	1.32087
		1640.97	1099.73	737.011	557.806	259.54	250.529	77.0685	72.1394	9.5548	2.9815	4.97858	5.60588	1.75005	0.933257			0.923254	38.815	1.1959	1.21719
																		P0-Dif VS P13-Dif ****P ＜ 0.0001
	MYOD	P0	P1	P2	P3	P4	P5	P6	P7	P8	P9	P10	P11	P12	P13		MYMK	P0	P0-Dif	P13	P13-Dif
		160.297	133.593	98.3339	85.9556	41.7222	13.2005	13.7397	6.1591	9.76492	6.38343	5.06706	3.72102	0.909186	0.951005			0.802502	15.4068	1.03662	1.2974
		197.138	107.957	71.7891	84.748	46.5452	23.9189	10.5027	8.94336	5.83567	7.01919	4.68609	3.52333	1.09262	0.910772			0.958826	15.202	1.07246	1.37021
		139.684	136.04	114.291	83.2675	36.3174	15.2633	12.3424	8.23027	5.59228	3.40306	4.32071	4.07024	1.11164	1.15454			1.29961	20.1518	0.899495	2.16781
																		P0-Dif VS P13-Dif P = 0.0007
	MYF5	P0	P1	P2	P3	P4	P5	P6	P7	P8	P9	P10	P11	P12	P13		MYH1	P0	P0-Dif	P13	P13-Dif
		1732.66	747.072	853.222	591.452	650.248	512.731	489.56	151.441	55.3167	35.6194	12.7306	4.87388	1.3777	0.981478			1.14877	6.45989	0.808743	1.21771
		1715.18	810.952	785.146	680.733	573.593	484.125	449.434	162.765	55.7275	26.2999	6.78927	3.11031	0.959459	0.997462			0.979724	7.54184	1.18471	2.12167
		1762.99	1432.03	994.539	584.208	487.794	495.903	480.707	149.982	67.8915	21.9831	7.13411	6.3066	1.13073	1.02146			0.888512	5.17232	1.0437	2.41937
																		P0-Dif VS P13-Dif P = 0.0045
																	MYH2	P0	P0-Dif	P13	P13-Dif
																		0.750691	99.1504	1.03481	3.47534
																		1.12096	89.9196	1.17988	2.43247
																		1.18836	104.47	0.819032	3.41053
																		P0-Dif VS P13-Dif ****P ＜ 0.0001
																	MYH3	P0	P0-Dif	P13	P13-Dif
																		1.04348	33.8311	1.11013	1.2128
																		0.951083	26.6722	1.03989	1.56862
																		1.00762	34.206	0.86624	1.41649
																		P0-Dif VS P13-Dif P = 0.0003

## Sheet: Fig. S4
b							d							e							f							h
OCT4	1.pgEpiSCs	2.YH-BM	3.YHBM-Neur	4.F12+N2	5.F12+B27		OCT4	1.pgEpiSCs	2.Mes-Dif Day 1	3.Mes-Dif Day 2	4.Mes-Dif Day 3	5.Mes-Dif Day 4		OCT4	1.pgEpiSCs	2.Mes-Dif Day 1	3.Mes-Dif Day 2	4.Mes-Dif Day 3	5.Mes-Dif Day 4		OCT4	1.pgEpiSCs	2.Mes-Dif Day 1	3.Mes-Dif Day 2	4.Mes-Dif Day 3	5.Mes-Dif Day 4		T	1.pgEpiSCs	2.CHIR+LDN	3.CHIR+SB	4.CHIR+LDN+SB
	1.11973	0.000663234	0.00271245	0.00167269	0.000446609			0.701828	0.139167	0.009024	0.001506	0.001061			0.701828	0.03031	0.015576	0.001407	0.000765			0.701828	0.283179	0.037669	0.002603	0.001067			1.18419	45.084	61.1021	5.43802
	0.842217	0.000857025	0.00239383	0.00166796	0.000433449			1.0845	0.117489	0.007709	0.001373	0.000829			1.0845	0.020198	0.013486	0.001493	0.000635			1.0845	0.444334	0.044545	0.003155	0.001396			1.13406	35.8297	50.7567	5.42536
	1.06039	0.00191392	0.00205178	0.00226171	0.000517653			1.31384	0.103269	0.008426	0.001375	0.000788			1.31384	0.020553	0.014496	0.00131	0.00072			1.31384	0.643804	0.061172	0.003477	0.001495			0.744633	37.0335	54.6589	6.36767
	a	b	b	b	b			a	b	b	b	b			a	b	b	b	b			a	b	c	c	c			c	b	a	c
	1	3	4	2	5			1	2	3	4	5			1	2	3	4	5			1	2	3	4	5			3	2	4	1
1		****P ＜ 0.0001	****P ＜ 0.0001	****P ＜ 0.0001	****P ＜ 0.0001		1		****P ＜ 0.0001	****P ＜ 0.0001	****P ＜ 0.0001	****P ＜ 0.0001		1		****P ＜ 0.0001	****P ＜ 0.0001	****P ＜ 0.0001	****P ＜ 0.0001		1		P = 0.0013	****P ＜ 0.0001	****P ＜ 0.0001	****P ＜ 0.0001		3		P = 0.0006	****P ＜ 0.0001	****P ＜ 0.0001
3			P = 0.9924	P = 0.9827	P = 0.9740		2			P = 0.3471	P = 0.3406	P = 0.3488		2			P = 0.9369	P = 0.8544	P = 0.8529		2			P = 0.0107	P = 0.0076	P = 0.0086		2			****P ＜ 0.0001	****P ＜ 0.0001
4				P = 0.9895	P = 0.9805		3				P = 0.9521	P = 0.9508		3				P = 0.9098	P = 0.9094		3				P = 0.7396	P = 0.7417		4				P = 0.1506
2					P = 0.9901		4					P = 0.9964		4					P = 0.9952		4					P = 0.9895
SOX2	1.pgEpiSCs	2.YH-BM	3.YHBM-Neur	4.F12+N2	5.F12+B27		SOX2	1.pgEpiSCs	2.Mes-Dif Day 1	3.Mes-Dif Day 2	4.Mes-Dif Day 3	5.Mes-Dif Day 4		SOX2	1.pgEpiSCs	2.Mes-Dif Day 1	3.Mes-Dif Day 2	4.Mes-Dif Day 3	5.Mes-Dif Day 4		SOX2	1.pgEpiSCs	2.Mes-Dif Day 1	3.Mes-Dif Day 2	4.Mes-Dif Day 3	5.Mes-Dif Day 4		PDGFRα	1.pgEpiSCs	2.CHIR+LDN	3.CHIR+SB	4.CHIR+LDN+SB
	1.16697	1.42942	1.73369	1.79226	0.625835			0.93772	1.31274	0.75387	0.533857	0.586925			0.93772	0.689861	0.652867	0.394553	0.313622			0.93772	1.79348	1.24765	0.218556	0.085891			0.860571	6.6921	8.62054	2.74922
	1.20286	1.54414	1.47193	1.9874	0.67006			0.914017	1.03009	0.629383	0.541581	0.536671			0.914017	0.534473	0.599942	0.358691	0.258184			0.914017	1.6991	0.650136	0.220326	0.130185			0.974485	5.67186	8.82147	2.68873
	0.712405	1.61354	1.56359	1.73109	0.696894			1.16674	0.881369	0.597117	0.47041	0.509697			1.16674	0.544776	0.598192	0.401406	0.25054			1.16674	2.07274	0.764453	0.242053	0.139948			1.19244	6.99942	5.00149	2.59538
	c	b	ab	a	d			a	a	b	b	b			a	b	b	c	c			b	a	b	c	c			b	a	a	b
	4	3	2	1	5			2	1	3	5	4			1	3	2	4	5			2	1	3	4	5			3	2	4	1
4		P = 0.0795	P = 0.0422	P = 0.0001	****P ＜ 0.0001		2		P = 0.5150	P = 0.0028	P = 0.0006	P = 0.0005		1		P = 0.0001	P = 0.0001	****P ＜ 0.0001	****P ＜ 0.0001		2		P = 0.0002	P = 0.0001	****P ＜ 0.0001	****P ＜ 0.0001		3		P = 0.2995	P = 0.0011	P = 0.0002
3			P = 0.6420	P = 0.0016	****P ＜ 0.0001		1			P = 0.0067	P = 0.0014	P = 0.0011		3			P = 0.6737	P = 0.0053	P = 0.0004		1			P = 0.4335	P = 0.0004	P = 0.0002		2			P = 0.0035	P = 0.0005
2				P = 0.0027	P = 0.0001		3				P = 0.2813	P = 0.2032		2				P = 0.0087	P = 0.0007		3				P = 0.0011	P = 0.0005		4				P = 0.1091
1					P = 0.0167		5					P = 0.7800		4					P = 0.1089		4					P = 0.4739
NANOG	1.pgEpiSCs	2.YH-BM	3.YHBM-Neur	4.F12+N2	5.F12+B27		NANOG	1.pgEpiSCs	2.Mes-Dif Day 1	3.Mes-Dif Day 2	4.Mes-Dif Day 3	5.Mes-Dif Day 4		NANOG	1.pgEpiSCs	2.Mes-Dif Day 1	3.Mes-Dif Day 2	4.Mes-Dif Day 3	5.Mes-Dif Day 4		NANOG	1.pgEpiSCs	2.Mes-Dif Day 1	3.Mes-Dif Day 2	4.Mes-Dif Day 3	5.Mes-Dif Day 4		MSGN1	1.pgEpiSCs	2.CHIR+LDN	3.CHIR+SB	4.CHIR+LDN+SB
	1.02972	0.000256975	0.000587389	0.000465257	0.000169417			0.879822	0.002133	0.000141	0.000136	0.000315			0.879822	0.001059	0.000416	0.000182	0.000131			0.879822	0.010493	0.00069	0.000246	0.000185			1.22432	25.7815	52.7408	6.37142
	1.03419	0.000563515	0.000654479	0.000704811	0.000170084			0.973139	0.000847	0.000151	0.000155	0.00023			0.973139	0.000637	0.000382	0.000153	0.00016			0.973139	0.011325	0.000457	0.000229	0.000279			0.647115	27.2342	51.8464	5.89117
	0.939028	0.000420799	0.000769665	0.000621727	0.000194707			1.16797	0.001503	0.000253	2.31e-05	0.000141			1.16797	0.000621	0.00044	0.000275	0.000108			1.16797	0.014742	0.001219	0.000181	0.000305			1.26219	26.7346	30.1807	3.10531
	a	b	b	b	b			a	b	b	b	b			a	b	b	b	b			a	b	b	b	b			c	b	a	c
	1	3	4	2	5			1	2	5	3	4			1	2	3	4	5			1	2	3	4	5			3	2	4	1
1		****P ＜ 0.0001	****P ＜ 0.0001	****P ＜ 0.0001	****P ＜ 0.0001		1		****P ＜ 0.0001	****P ＜ 0.0001	****P ＜ 0.0001	****P ＜ 0.0001		1		****P ＜ 0.0001	****P ＜ 0.0001	****P ＜ 0.0001	****P ＜ 0.0001		1		****P ＜ 0.0001	****P ＜ 0.0001	****P ＜ 0.0001	****P ＜ 0.0001		3		P = 0.0084	P = 0.0001	P = 0.0001
3			P = 0.9971	P = 0.9903	P = 0.9821		2			P = 0.9817	P = 0.9819	P = 0.9815		2			P = 0.9948	P = 0.9922	P = 0.9915		2			P = 0.8361	P = 0.8364	P = 0.8391		2			P = 0.0036	P = 0.0016
4				P = 0.9927	P = 0.9841		5				P = 0.9993	P = 0.9984		3				P = 0.9970	P = 0.9962		3				P = 0.9923	P = 0.9921		4				P = 0.4617
2					P = 0.9906		3					P = 0.9989		4					P = 0.9990		4					P = 0.9995
PAX6	1.pgEpiSCs	2.YH-BM	3.YHBM-Neur	4.F12+N2	5.F12+B27		T	1.pgEpiSCs	2.Mes-Dif Day 1	3.Mes-Dif Day 2	4.Mes-Dif Day 3	5.Mes-Dif Day 4		T	1.pgEpiSCs	2.Mes-Dif Day 1	3.Mes-Dif Day 2	4.Mes-Dif Day 3	5.Mes-Dif Day 4		T	1.pgEpiSCs	2.Mes-Dif Day 1	3.Mes-Dif Day 2	4.Mes-Dif Day 3	5.Mes-Dif Day 4		BMP4	1.pgEpiSCs	2.CHIR+LDN	3.CHIR+SB	4.CHIR+LDN+SB
	0.946997	1824.16	1555.23	1538.15	2592.33			1.18419	16.4163	45.084	9.36538	8.01013			1.18419	39.1168	61.1021	27.708	26.4704			1.18419	5.61993	5.43802	2.57024	1.15857			1.007	0.203	1.547	0.619
	0.994505	2261.07	1388.59	1796.03	2274.13			1.13406	14.2055	35.8297	9.25226	4.13075			1.13406	33.5794	50.7567	28.4629	26.6965			1.13406	8.61819	5.42536	2.37833	1.64011			0.987	0.279	1.532	0.686
	1.0618	2373.79	1518.5	1602.11	2263.76			0.744633	12.6502	37.0335	8.4546	7.07757			0.744633	34.6232	54.6589	31.2108	27.8133			0.744633	8.91197	6.36767	2.63238	1.73124			1.006	0.25	1.584	0.68
	c	a	b	b	a			d	b	a	c	c			d	b	a	c	c			c	a	b	c	c			b	d	a	c
	5	2	4	3	1			3	2	4	5	1			3	2	4	5	1			2	3	4	5	1			3	1	4	2
5		P = 0.1385	P = 0.0005	P = 0.0001	****P ＜ 0.0001		3		****P ＜ 0.0001	****P ＜ 0.0001	****P ＜ 0.0001	****P ＜ 0.0001		3		****P ＜ 0.0001	****P ＜ 0.0001	****P ＜ 0.0001	****P ＜ 0.0001		2		P = 0.0195	****P ＜ 0.0001	****P ＜ 0.0001	****P ＜ 0.0001		3		****P ＜ 0.0001	****P ＜ 0.0001	****P ＜ 0.0001
2			P = 0.0044	P = 0.0010	****P ＜ 0.0001		2			P = 0.0282	P = 0.0044	P = 0.0001		2			P = 0.0164	P = 0.0044	****P ＜ 0.0001		3			P = 0.0011	P = 0.0002	P = 0.0001		1			****P ＜ 0.0001	****P ＜ 0.0001
4				P = 0.2821	****P ＜ 0.0001		4				P = 0.2425	P = 0.0045		4				P = 0.3768	****P ＜ 0.0001		4				P = 0.1826	P = 0.0700		4				****P ＜ 0.0001
3					****P ＜ 0.0001		5					P = 0.0286		5					****P ＜ 0.0001		5					P = 0.5067
T	1.pgEpiSCs	2.YH-BM	3.YHBM-Neur	4.F12+N2	5.F12+B27		PDGFRα	1.pgEpiSCs	2.Mes-Dif Day 1	3.Mes-Dif Day 2	4.Mes-Dif Day 3	5.Mes-Dif Day 4		PDGFRα	1.pgEpiSCs	2.Mes-Dif Day 1	3.Mes-Dif Day 2	4.Mes-Dif Day 3	5.Mes-Dif Day 4		PDGFRα	1.pgEpiSCs	2.Mes-Dif Day 1	3.Mes-Dif Day 2	4.Mes-Dif Day 3	5.Mes-Dif Day 4
	1.03002	3.727	3.20585	2.335	17.0354			0.860571	2.6712	3.12264	6.6921	2.26634			0.860571	2.47821	2.90262	8.62054	2.56113			0.860571	1.37224	2.34999	2.74922	1.66526
	1.04243	1.71545	3.06395	2.12143	17.5364			0.974485	4.08643	2.84058	5.67186	1.86269			0.974485	2.23863	3.07707	8.82147	2.6874			0.974485	1.209	1.88939	2.68873	1.80587
	0.931335	2.37701	3.75529	2.45592	21.4299			1.19244	2.16201	2.89761	6.99942	1.81425			1.19244	1.98123	2.58679	5.00149	2.8621			1.19244	1.13362	2.16039	2.59538	1.8828
	c	bc	b	bc	a			c	b	b	a	bc			b	b	b	a	b			d	d	b	a	c
	5	3	2	4	1			4	2	3	5	1			4	3	5	2	1			4	3	5	2	1
5		****P ＜ 0.0001	****P ＜ 0.0001	****P ＜ 0.0001	****P ＜ 0.0001		4		****P ＜ 0.0001	****P ＜ 0.0001	****P ＜ 0.0001	****P ＜ 0.0001		4		P = 0.0002	P = 0.0002	P = 0.0001	****P ＜ 0.0001		4		P = 0.0013	****P ＜ 0.0001	****P ＜ 0.0001	****P ＜ 0.0001
3			P = 0.4643	P = 0.3296	P = 0.0473		2			P = 0.9669	P = 0.0662	P = 0.0025		3			P = 0.8531	P = 0.4745	P = 0.0566		3			P = 0.0183	****P ＜ 0.0001	****P ＜ 0.0001
2				P = 0.7608	P = 0.1436		3				P = 0.0608	P = 0.0023		5				P = 0.5691	P = 0.0702		5				P = 0.0013	P = 0.0001
4					P = 0.2073		5					P = 0.0609		2					P = 0.1570		2					P = 0.0941
EOMES	1.pgEpiSCs	2.YH-BM	3.YHBM-Neur	4.F12+N2	5.F12+B27		MSGN1	pgEpiSCs	Mes-Dif Day 1	Mes-Dif Day 2	Mes-Dif Day 3	Mes-Dif Day 4		MSGN1	pgEpiSCs	Mes-Dif Day 1	Mes-Dif Day 2	Mes-Dif Day 3	Mes-Dif Day 4		MSGN1	pgEpiSCs	Mes-Dif Day 1	Mes-Dif Day 2	Mes-Dif Day 3	Mes-Dif Day 4
	1.01397	3.29458	3.34363	4.46483	6.59339			1.16017	13.1636	25.3152	25.7815	10.2317			1.16017	4.53715	15.4588	52.7408	1.3652			1.22432	2.07068	3.40743	6.37142	3.502
	1.18041	4.20139	3.95374	4.07699	8.03547			0.984286	15.0263	18.7944	27.2342	6.75023			0.984286	3.83315	20.1083	51.8464	0.745233			0.647115	1.93552	3.55229	5.89117	3.03937
	0.835488	4.94335	4.15167	3.50196	8.88798			0.875707	11.3202	19.5402	26.7346	5.55142			0.875707	2.95863	11.729	30.1807	0.585465			1.26219	2.01392	4.36509	3.10531	3.01723
	c	b	b	b	a			e	c	b	a	d			c	c	b	a	c			d	cd	ab	a	bc
	5	4	3	2	1			4	3	2	5	1			4	3	2	1	5			4	3	5	2	1
5		****P ＜ 0.0001	****P ＜ 0.0001	****P ＜ 0.0001	****P ＜ 0.0001		4		P = 0.0115	****P ＜ 0.0001	****P ＜ 0.0001	****P ＜ 0.0001		4		P = 0.0001	****P ＜ 0.0001	****P ＜ 0.0001	****P ＜ 0.0001		4		P = 0.0795	P = 0.0228	P = 0.0017	P = 0.0003
4			P = 0.8891	P = 0.1895	P = 0.0006		3			P = 0.0009	****P ＜ 0.0001	****P ＜ 0.0001		3			P = 0.0351	P = 0.0165	P = 0.0180		3			P = 0.4137	P = 0.0341	P = 0.0041
3				P = 0.2127	P = 0.0006		2				P = 0.0086	P = 0.0001		2				P = 0.5860	P = 0.5891		5				P = 0.1183	P = 0.0139
2					P = 0.0038		5					P = 0.0038		1					P = 0.9829		2					P = 0.1936

## Sheet: Fig. S6
	OCT4	WT	Day2	Day4	Day6	Day8	Day10	Day12	Day14	Day16	Day18	Day20	Day22	Day24	Day26	Day28	Day30	Day32	Day34	Day36	Day38	Day40	Day42	Day44	Day46	Day48	Day50	Day52	Day54
		0.983217	0.0495735	0.00626048	0.00629311	0.00567251	0.00702803	0.00347465	0.00290163	0.00294693	0.0035486	0.0170583	0.00222456	0.00519759	0.00258894	0.00236653	0.00298632	0.0031161	0.00241875	0.000556638	0.00215146	0.00310415	0.00357576	0.00412957	0.00264786	0.00726052	0.00378401	0.00353905	0.00393474
		0.972798	0.0607875	0.00728766	0.00602978	0.00560656	0.0057892	0.00500934	0.0042325	0.00299315	0.00214096	0.0179493	0.00301891	0.00354262	0.00339637	0.00276842	0.00220149	0.00287796	0.00217454	0.00412728	0.00249545	0.00255549	0.0022012	0.00233081	0.00345716	0.00588753	0.00358537	0.00427717	0.00376429
		1.04551	0.0591292	0.00821895	0.00608353	0.0063161	0.00452057	0.00341957	0.00348661	0.00283224	0.00158969	0.0266693	0.00310746	0.00346789	0.00348014	0.00329685	0.00252095	0.00233483	0.00249929	0.00306696	0.00215479	0.00340801	0.00243667	0.00325868	0.00328688	0.00489764	0.00347997	0.00397323	0.00362977
	NANOG	WT	Day2	Day4	Day6	Day8	Day10	Day12	Day14	Day16	Day18	Day20	Day22	Day24	Day26	Day28	Day30	Day32	Day34	Day36	Day38	Day40	Day42	Day44	Day46	Day48	Day50	Day52	Day54
		0.998973	0.00304132	0.00290429	0.003346	0.00261015	0.0035477	0.0188944	0.0265405	0.00355499	0.0323891	0.0220124	0.00282588	0.00426164	0.00452534	0.00428055	0.00440206	0.0029451	0.00258043	0.00376819	0.00279445	0.00342022	0.00461279	0.00304331	0.0037622	0.025335	0.00494739	0.00257927	0.00415966
		1.00098	0.00319475	0.00325027	0.00259738	0.00266149	0.00385301	0.0202277	0.0247197	0.00358287	0.03915	0.037671	0.00295895	0.00490677	0.00451644	0.00279875	0.00308974	0.00370153	0.0027691	0.00307101	0.00300573	0.00324741	0.00241812	0.00419812	0.00278537	0.0271939	0.0035456	0.00345305	0.00327636
		1.00004	0.00347044	0.00398186	0.00196972	0.00235557	0.00293729	0.0363239	0.0222677	0.00358316	0.0321285	0.0349565	0.00265283	0.00426545	0.00287309	0.00498339	0.00268462	0.00348803	0.00388512	0.00292776	0.00289572	0.00307238	0.00334462	0.00298759	0.00261681	0.0389709	0.00260576	0.00471509	0.00268098
	T	WT	Day2	Day4	Day6	Day8	Day10	Day12	Day14	Day16	Day18	Day20	Day22	Day24	Day26	Day28	Day30	Day32	Day34	Day36	Day38	Day40	Day42	Day44	Day46	Day48	Day50	Day52	Day54
		0.901813	10.1494	0.447618	0.050798	0.568445	0.738019	0.906585	1.0435	0.732354	0.665872	1.21119	1.25018	0.738647	0.706069	0.638871	0.966634	0.704626	1.07885	1.08863	0.897522	0.782255	1.60653	1.35202	1.18317	0.744308	1.10483	0.700651	0.6074
		0.950439	6.52504	0.533081	0.0319019	0.55852	0.48546	1.04001	0.932467	0.783499	0.810664	0.739291	1.02608	0.654193	1.05193	1.15428	0.681482	0.457475	0.568933	0.75577	0.766986	0.78833	0.475197	1.26058	0.726414	1.05894	1.20611	1.16693	0.918252
		1.1667	6.6662	0.47706	0.0365626	0.354426	0.684272	0.854844	0.912816	0.539832	0.857285	0.874127	0.932445	0.609382	0.68203	0.950497	0.966533	0.68225	0.510666	0.97118	0.69732	1.06687	0.850294	0.832779	0.766469	1.15477	0.980604	1.29318	0.830907
	MSGN1	WT	Day2	Day4	Day6	Day8	Day10	Day12	Day14	Day16	Day18	Day20	Day22	Day24	Day26	Day28	Day30	Day32	Day34	Day36	Day38	Day40	Day42	Day44	Day46	Day48	Day50	Day52	Day54
		0.804321	9.67023	0.841251	0.987086	1.05506	0.826694	0.974821	0.822433	1.0118	1.28441	1.13927	1.28834	1.09751	0.950761	0.771268	0.991328	1.14382	1.21104	1.08324	0.907072	0.987505	1.07181	1.16766	0.814438	1.2621	0.786061	1.06841	0.664494
		1.29147	9.944	0.884319	1.1375	1.30666	0.932539	1.46916	1.02607	0.942371	0.47353	1.15951	1.41449	0.904568	0.820275	0.93387	1.19756	0.737195	0.741357	1.03059	1.00537	0.832844	1.20692	1.02267	0.863178	1.28142	0.792474	1.15205	0.824783
		0.962688	13.8568	0.911229	0.567331	1.47517	0.877102	1.28484	0.734645	1.03229	0.836364	1.14789	0.965796	0.907993	1.0248	1.08422	0.919647	0.784235	0.756023	0.748257	0.98238	0.946021	0.906615	1.17502	0.947683	1.23322	1.01553	1.11221	0.852849
	PAX7	WT	Day2	Day4	Day6	Day8	Day10	Day12	Day14	Day16	Day18	Day20	Day22	Day24	Day26	Day28	Day30	Day32	Day34	Day36	Day38	Day40	Day42	Day44	Day46	Day48	Day50	Day52	Day54
		1.06792	17.913	715.652	1766.51	4201.61	3186.32	3182.88	2905.01	1156.09	1039.02	565.998	303.337	282.414	135.134	117.091	91.141	72.7929	91.3283	91.2704	77.915	80.7255	55.9031	58.7321	63.8844	74.1828	55.1203	85.5738	52.6394
		0.885841	27.4877	788.713	1618.88	4858.06	4274.94	2671.01	3010.47	1249.93	1032.39	860.171	289.671	284.322	136.507	69.8156	108.413	70.9874	67.1771	120.773	142.031	61.2585	59.5122	69.7467	55.5195	61.8355	65.4699	87.8228	36.6048
		1.05708	16.9837	794.171	1430.22	4744.68	3179.49	2556.18	2323.02	1125.36	1181.67	805.304	327.486	316.858	132.747	143.258	72.3517	67.4434	62.5035	84.2732	68.4115	73.2194	77.5289	60.7276	49.1851	62.662	62.688	75.965	34.2724
	MYOD	WT	Day2	Day4	Day6	Day8	Day10	Day12	Day14	Day16	Day18	Day20	Day22	Day24	Day26	Day28	Day30	Day32	Day34	Day36	Day38	Day40	Day42	Day44	Day46	Day48	Day50	Day52	Day54
		1.03864	2.62903	1.79981	4.57274	30.5	36.4719	42.0923	21.048	32.6527	18.0173	17.5799	9.2516	19.3448	10.8407	10.0815	21.414	12.1928	6.59391	10.5801	13.5471	9.19497	3.98732	4.5594	8.3844	9.15144	6.25125	5.48599	3.37519
		0.932878	2.30142	2.23659	3.79811	31.6949	34.5512	50.0338	24.5181	18.2097	18.1351	12.9963	8.34263	20.8179	9.52756	13.0397	11.7212	8.58036	8.00333	7.13714	8.11391	4.90524	3.31558	6.51725	9.00204	9.88162	3.47832	6.08174	3.52966
		1.03208	2.28639	2.77223	3.5141	25.7888	33.7215	25.2076	20.9489	11.5331	16.5101	21.8973	13.6036	12.6231	7.68921	14.3633	12.803	12.166	8.53062	14.4447	9.22436	9.79251	3.08799	6.28382	6.86637	7.53936	5.57821	6.1262	3.37978
	CD31	WT	Day2	Day4	Day6	Day8	Day10	Day12	Day14	Day16	Day18	Day20	Day22	Day24	Day26	Day28	Day30	Day32	Day34	Day36	Day38	Day40	Day42	Day44	Day46	Day48	Day50	Day52	Day54
		1.47223	0.879889	0.752381	0.916796	0.627957	0.577215	0.614487	0.518745	0.419712	0.447254	0.635182	0.61521	0.492056	0.514263	0.475912	0.464759	0.418601	0.570175	0.457586	0.4659	0.50005	0.743509	0.612797	0.529497	0.564706	0.727989	0.525069	0.59071
		0.819822	0.921188	0.720072	0.894698	0.738358	0.692066	0.656033	0.473679	0.481367	0.463659	0.690381	0.546923	0.504021	0.601149	0.422579	0.541613	0.53333	0.591155	0.575002	0.454206	0.546158	0.583901	0.595824	0.478598	0.543586	0.645996	0.582089	0.668382
		0.828523	0.95557	0.996241	0.812667	0.583686	0.484433	0.604129	0.524172	0.543855	0.29595	0.671086	0.439791	0.574223	0.564262	0.552535	0.364314	0.369591	0.558545	0.604447	0.477955	0.530119	0.533457	0.555699	0.29812	0.62093	0.493886	0.586344	0.712657
	CDH5	WT	Day2	Day4	Day6	Day8	Day10	Day12	Day14	Day16	Day18	Day20	Day22	Day24	Day26	Day28	Day30	Day32	Day34	Day36	Day38	Day40	Day42	Day44	Day46	Day48	Day50	Day52	Day54
		0.781932	0.635816	0.310799	0.466488	0.415182	0.378454	0.308918	0.44622	0.350958	0.312803	0.317406	0.4614	0.418999	0.494986	0.226929	0.433494	0.446728	0.445812	0.436526	0.408379	0.524631	0.505455	0.28368	0.391103	0.521222	0.405499	0.504123	0.485849
		1.17257	0.587781	0.365103	0.442112	0.349249	0.45928	0.412169	0.380885	0.362313	0.426785	0.371429	0.35782	0.384497	0.319184	0.430558	0.427969	0.354369	0.3816	0.468525	0.362428	0.486067	0.406288	0.365422	0.390352	0.576901	0.349222	0.511744	0.571797
		1.09067	0.475853	0.439582	0.329627	0.313616	0.345112	0.316878	0.335605	0.335261	0.331293	0.355849	0.368441	0.506776	0.370971	0.48846	0.417291	0.402741	0.439847	0.440492	0.397169	0.436186	0.441818	0.447041	0.379111	0.519075	0.312971	0.566553	0.436619
	CD90	WT	Day2	Day4	Day6	Day8	Day10	Day12	Day14	Day16	Day18	Day20	Day22	Day24	Day26	Day28	Day30	Day32	Day34	Day36	Day38	Day40	Day42	Day44	Day46	Day48	Day50	Day52	Day54
		1.04424	0.856552	1.29494	16.7594	42.1689	31.7545	16.6601	9.35079	6.09802	5.8226	3.58785	1.06389	2.03897	1.41029	0.778044	0.982012	0.870352	0.681859	0.887166	0.624245	0.629933	0.499521	0.538545	0.9869	0.868475	0.486599	0.521616	0.715033
		0.936195	0.88145	1.4065	14.874	40.7127	30.7754	21.1815	17.5782	6.10495	3.01933	4.46185	1.03357	2.44293	1.31268	0.928633	1.09967	0.517536	0.592267	0.909278	0.67714	1.09107	0.400947	0.582379	0.971965	1.34788	0.464597	0.599716	0.628286
		1.0229	1.47882	1.44293	14.1021	41.7567	35.1142	18.5617	8.80161	6.67449	2.69763	3.88192	0.905245	2.28721	1.29116	0.957313	1.04778	0.454727	0.63581	0.967647	0.589171	1.17403	0.464357	0.618445	0.934849	0.975776	0.465984	0.57716	0.707982
	CD105	WT	Day2	Day4	Day6	Day8	Day10	Day12	Day14	Day16	Day18	Day20	Day22	Day24	Day26	Day28	Day30	Day32	Day34	Day36	Day38	Day40	Day42	Day44	Day46	Day48	Day50	Day52	Day54
		0.933238	0.764629	0.872641	2.40624	27.0879	20.3873	12.2032	7.89434	4.74235	3.64704	1.87798	1.07302	1.04628	0.93515	0.77303	1.23148	0.951775	1.03099	0.982536	0.692236	1.03501	0.803997	0.707538	0.673143	0.407867	0.696536	0.394514	0.61078
		0.999859	0.830591	0.815563	2.14075	25.6806	22.0513	14.1589	7.92845	4.32634	2.9567	1.75802	1.28462	2.07033	0.830762	0.919968	1.256	0.879983	0.724962	1.42864	0.678984	0.76673	0.581989	0.521886	0.605045	0.692164	0.497493	0.55965	0.645251
		1.07169	0.824349	0.984399	2.56923	25.4585	21.6006	13.7376	8.67286	5.94206	3.59848	1.85168	0.940326	1.10189	0.65522	1.02032	1.0666	0.83707	0.613575	1.42469	0.816276	1.05617	0.583143	0.403596	0.329671	0.600575	0.429306	0.47932	0.542388
	MYH3	WT	Day2	Day4	Day6	Day8	Day10	Day12	Day14	Day16	Day18	Day20	Day22	Day24	Day26	Day28	Day30	Day32	Day34	Day36	Day38	Day40	Day42	Day44	Day46	Day48	Day50	Day52	Day54
		0.85775	1.2808	1.25405	1.68797	5.15402	4.35551	14.4115	38.089	48.9281	77.5082	168.193	388.445	393.309	541.771	511.462	532.299	569.86	1128.11	1909.65	2388.53	2906.68	2587.34	2059.2	2369.52	2429.93	2472.25	2013.26	1962.89
		1.07922	1.00813	1.3487	1.5946	4.89098	6.4075	26.6066	33.4085	45.7866	62.8051	156.609	248.665	502.765	458.164	820.359	774.851	565.892	1012.2	2336.6	2062.48	2494.24	2453.62	2030.65	2200.19	2072.79	1883.02	2356.63	1529.03
		1.08026	0.932177	1.59487	2.17994	4.64639	6.84096	21.6916	22.238	60.8445	73.1489	155.831	226.791	523.418	713.4	515.388	370.699	685.087	1127.1	2030.77	2082.44	2466.27	2806.22	2190.05	2043.91	2137.84	1907.72	2119.69	2131.25
	MYH11	WT	Day2	Day4	Day6	Day8	Day10	Day12	Day14	Day16	Day18	Day20	Day22	Day24	Day26	Day28	Day30	Day32	Day34	Day36	Day38	Day40	Day42	Day44	Day46	Day48	Day50	Day52	Day54
		1.05801	2.95155	2.64724	4.00207	3.37162	5.73862	22.0319	27.1657	47.1188	223.361	869.191	1183.72	1957.46	3174.65	2674.17	4561.11	5542.64	7192.12	8138.89	8932.6	8765.28	8058.66	7799.72	5387.47	8309.95	8025.87	5313.45	5833.37
		1.28357	2.64179	4.71772	3.99591	3.02899	5.88958	24.108	25.3994	44.8522	216.771	879.996	1188.61	2193.43	3505.46	3175.04	4675.33	6370.39	5769.86	9141.19	7253.61	6672.08	6824.99	6696.26	6280.22	5403.12	7109.97	6756.79	4616.83
		0.736361	1.28344	3.87247	4.11314	3.7166	5.00701	25.0204	24.3716	44.7795	207.036	999.914	1086.19	2257.56	3136.32	3683.91	3871.51	5139.95	5948.98	8324	7750.47	8596.57	6073.18	6304.54	5013.56	6624.82	8050.52	7001.91	5004.22
	MYOG	WT	Day2	Day4	Day6	Day8	Day10	Day12	Day14	Day16	Day18	Day20	Day22	Day24	Day26	Day28	Day30	Day32	Day34	Day36	Day38	Day40	Day42	Day44	Day46	Day48	Day50	Day52	Day54
		1.12991	1.30069	4.0904	4.24629	6.1455	10.1905	9.48022	27.8814	20.7811	26.5991	27.5452	40.7043	55.6869	74.5332	49.6251	107.979	159.029	183.726	257.058	272.438	178.304	316.179	355.022	260.769	282.955	282.615	252.894	294.992
		1.00849	1.0339	3.86464	4.06993	8.16425	7.96077	14.6315	24.9346	24.5713	22.0291	30.4639	37.8262	59.2501	77.8764	68.07	103.303	184.671	140.547	329.998	292.398	209.914	255.322	251.164	289.05	231.906	327.875	261.432	244.15
		0.877581	1.15295	4.8331	4.15075	6.86157	7.21016	18.0462	23.3845	25.3541	28.3044	26.7227	34.9404	49.9854	41.2895	81.9249	102.104	195.298	142.577	328.521	270.136	275.752	240.981	230.06	167.03	283.931	230.629	206.259	180.803

## Sheet: Fig. S9
	f				g
	Glucose content	WT	Myo-Dif		Lactate content	WT	Myo-Dif
		4.15077	1.9216			0.471804	14.8162
		4.32566	1.75713			0.551099	14.9947
		4.52906	2.11897			0.523346	15.1096
		****P ＜ 0.0001				****P ＜ 0.0001

## Sheet: Fig. S10
	f
		9:1	7:3	5:5	3:7	1:9	SA
	0-50	3	0	0	0	1	4
	50-150	79	85	31	32	65	75
	150-250	14	13	47	58	34	21
	＞250	4	2	22	10	0	0
	g
		① 9:1			② 7:3			③ 5:5			④ 3:7			⑤ 1:9			⑥ SA
	Surface	5.204	6.099	7.276	4.816	2.701	5.683	25.056	24.943	26.143	33.767	28.251	24.038	22.423	20.701	24.339	4.519	3.555	4.556
	Cross section	25.046	27.626	31.165	37.769	40.484	38.481	41.119	39.616	37.827	36.819	42.165	35.793	41.731	39.725	40.886	38.334	35.496	37.423
	Longitudinal section	34.83	36.734	39.617	39.372	39.488	39.214	47.784	49.694	51.516	33.755	36.573	40.254	48.03	49.262	47.899	48.012	49.264	47.828
	Surface								Cross section								Cross section
		a	ab	b	c	c	c			a	a	a	a	a	b			a	a	a	a	b	b
		④ 3:7	③ 5:5	⑤ 1:9	① 9:1	② 7:3	⑥ SA			⑤ 1:9	③ 5:5	② 7:3	④ 3:7	⑥ SA	① 9:1			③ 5:5	⑤ 1:9	⑥ SA	② 7:3	① 9:1	④ 3:7
	④ 3:7		P = 0.1018	P = 0.0078	****P ＜ 0.0001	****P ＜ 0.0001	****P ＜ 0.0001		⑤ 1:9		P = 0.4958	P = 0.3411	P = 0.2166	P = 0.0842	****P ＜ 0.0001		③ 5:5		P = 0.4240	P = 0.4364	****P ＜ 0.0001	****P ＜ 0.0001	****P ＜ 0.0001
	③ 5:5			P = 0.1469	****P ＜ 0.0001	****P ＜ 0.0001	****P ＜ 0.0001		③ 5:5			P = 0.7399	P = 0.5163	P = 0.2316	P = 0.0001		⑤ 1:9			P = 0.9852	P = 0.0001	****P ＜ 0.0001	****P ＜ 0.0001
	⑤ 1:9				****P ＜ 0.0001	****P ＜ 0.0001	****P ＜ 0.0001		② 7:3				P = 0.7224	P = 0.3517	P = 0.0001		⑥ SA				P = 0.0001	****P ＜ 0.0001	****P ＜ 0.0001
	① 9:1					P = 0.3554	P = 0.3318		④ 3:7					P = 0.5249	P = 0.0001		② 7:3					P = 0.1594	P = 0.1462
	② 7:3						P = 0.9205		⑥ SA						P = 0.0003		① 9:1						P = 0.8984
	h
	Inoculation efficiency-pMuSCs							Inoculation efficiency-C2C12
	9：1	7：3	5：5	3：7	1：9	SA		9：1	7：3	5：5	3：7	1：9	SA
	96.6667	95.8333	98.6111	96.5909	94.4602	93.3333		96.6667	96.9444	98.2955	97.4432	93.8636	96.5909
	95.7778	94.5833	97.2222	94.0341	93.1818	93.75		95	96.25	98.6364	97.6136	94.8864	94.5455
	94.2222	96.6667	96.3889	94.375	94.0341	95.5682		94.3333	98.1944	98.6111	97.9545	94.7955	96.9318
		a	ab	ab	b	b	b			a	a	ab	bc	c	c
		③ 5:5	② 7:3	① 9:1	④ 3:7	⑥ SA	⑤ 1:9			③ 5:5	④ 3:7	② 7:3	⑥ SA	① 9:1	⑤ 1:9
	③ 5:5		P = 0.0879	P = 0.0795	P = 0.0317	P = 0.0079	P = 0.0047		③ 5:5		P = 0.2561	P = 0.0865	P = 0.0064	P = 0.0013	P = 0.0002
	② 7:3			P = 0.8828	P = 0.4877	P = 0.1630	P = 0.0995		④ 3:7			P = 0.4594	P = 0.0460	P = 0.0094	P = 0.0014
	① 9:1				P = 0.5581	P = 0.1921	P = 0.1198		② 7:3				P = 0.1437	P = 0.0318	P = 0.0047
	④ 3:7					P = 0.4126	P = 0.2752		⑥ SA					P = 0.3491	P = 0.0646
	⑥ SA						P = 0.7305		① 9:1						P = 0.2700

[truncated: 3 more sheets: Fig. S11, Fig. S12, Supplementary table 2]
